# Supplementary material for: FfCOX17 is Involved in Fumonisins Production, Growth, Asexual Reproduction, and Fungicide Sensitivity in Fusarium fujikuroi
Source: Toxins (Basel). 2022 Jun 22;14(7):427. doi: 10.3390/toxins14070427 (PMC9319711; doi:10.3390/toxins14070427)
Supplement: Supplementary file 1 [file toxins-14-00427-s001.zip]

Archive with 1 entries (1 files):
- toxins-1739174-supplementary.pdf
